# Supplementary material for: A Phytosociological Study on Andean Rainforests of Peru, and a Comparison with the Surrounding Countries
Source: Plants (Basel). 2020 Nov 26;9(12):1654. doi: 10.3390/plants9121654 (PMC7761437; doi:10.3390/plants9121654)
Supplement: Supplementary file 1 [file plants-09-01654-s001.zip]

Archive with 3 entries (3 files):
- Supplement S1.xlsx
- Supplement S2.xlsx
- Supplement S3.xlsx
