# Supplementary material for: A Phytosociological Study on Andean Rainforests of Peru, and a Comparison with the Surrounding Countries
Source: Plants (Basel). 2020 Nov 26;9(12):1654. doi: 10.3390/plants9121654 (PMC7761437; doi:10.3390/plants9121654)
Supplement: Supplementary file 1 [file plants-09-01654-s001.zip › Supplement S1.xlsx]

## Sheet: Hoja1
Table S1. Localities, bioclimatic belts, plant communities and diagnostic plants from the humid forest of South America (Symbols: ‒, missing data; ?, unreliable data; in these cases, the bioclimatic belts were estimated according to the vegetation of adjacent areas).
Average altitude (m)	Dendrogram branche with country	Reference of plot intervals of Supplements S2 and S3 (amount of plots)	Localities	Coordinates of the first plot	Nearest weather station	T (mean annual temperature ºC)	P (annual precipitation in mm)	M (average highest temperature of the coldest month ºC)	m (average lowest temperature of the coldest month ºC)	It (thermicity index)	Bioclimatic diagnosis	Plant community	Original name	Source	Some diagnostic species
1710	8Ven	8 (1)	El Ávila National Park, Caracas	10º44'36.10''N/66º47'25.51''W	Caracas	20.9	933	19.4	13.7	540	Thermotropical humid	Heliocarpus popayanensis-Matayba longipes	Matayba longipes community	Meier 1988	Guatteria venezuelana, Heliocarpus popayanensis, Matayba longipes, Tocoyena costanensis
1840	13Ven	13 (1)	El Ávila National Park, Caracas	-	-	-	-	-	-	-	-	Myrcianthes karsteniana-Philodendron venosum	Philodendron venosum community	Meier 1988	Besleria mucronata, Myrcianthes karsteniana, Henriettea tovarensis, Philodendron venosum, Piper dilatatum, Tammsia anomala
1840	14Ven	14 (1)	El Ávila National Park, Caracas	-	-	-	-	-	-	-	-	Diplazium celtidifolium-Cecropia palmata	Diplazium celtidifolium community	Meier 1988	Cecropia palmata, Diplazium celtidifolium
1860	9Ven	9 (1)	El Ávila National Park, Caracas	-	-	-	-	-	-	-	-	Coffea arabica crops with Myrcia splendens	Coffea crops	Meier 1988	Coffea arabica, Myrcia splendes, Myrcianthes karsteniana
1895	12Ven	12 (1)	El Ávila National Park, Caracas	-	-	-	-	-	-	-	-	Ficus sp.-Rhipidocladum ampliflorum	Rhipidocladum ampliflorum community	Meier 1988	Ficus sp., Inga sp., Rhipidocladum ampliflorum
1900	5Ven	5 (1)	El Ávila National Park, Caracas	-	-	-	-	-	-	-	-	Coccocypselum lanceolatum-Myrcia splendens	Myrcia splendens community	Meier 1988	Coccocypselum lanceolatum, Myrcia splendens, Tassadia manarae
1900	7Ven	7 (1)	El Ávila National Park, Caracas	-	-	-	-	-	-	-	-	Myrcianthes karsteniana-Eschweilera tenax	Eschweilera tenax community	Meier 1988	Eschweilera tenax, Myrcianthes karsteniana
1900	11Ven	11 (1)	El Ávila National Park, Caracas	-	-	-	-	-	-	-	-	Montanoa quadrangularis-Myrcianthes karsteniana	Myrcianthes karsteniana community	Meier 1988	Montanoa quadrangularis, Myrcianthes karsteniana
1918	10Ven	10 (1)	El Ávila National Park, Caracas	-	-	-	-	-	-	-	-	Croton huberi-Montanoa quadrangularis	Croton huberi-Montanoa quadrangularis community	Meier 1988	Croton huberi, Montanoa quadrangularis
1962	6Ven	6 (1)	El Ávila National Park, Caracas	-	-	-	-	-	-	-	-	Ficus crassiuscula-Siphoneugena dussii	Siphoneugena dussii community	Meier 1988	Ficus crassiuscula, Siphoneugena dussii
2000	1Ven	1 (1)	El Ávila National Park, Caracas	-	-	-	-	-	-	-	-	Chusquea fendleri-Hieronyma fendleri	Chusquea fendleri community	Meier 1988	Chusquea fendleri, Hieronyma fendleri
2018	2Ven	2 (1)	El Ávila National Park, Caracas	-	-	-	-	-	-	-	-	Siphoneugena dussii-Podocarpus oleifolius	Podocarpus oleifolius community	Meier 1988	Podocarpus olifolius, Siphoneugena dussii, Solanum sect. jasminosolanum
2128	3Ven	3 (1)	El Ávila National Park, Caracas	-	-	-	-	-	-	-	-	Micropholis crotonides-Miconia leiotricha	Micropholis crotonoides community	Meier 1988	Miconia leiotricha, Micropholis crotonoides, Pontieva maculata, Solanum felinum
2170	4Ven	4 (1)	El Ávila National Park, Caracas	-	-	-	-	-	-	-	-	Siphoneugena dussi-Clusia multiflora	Clusia multiflora community	Meier 1988	Siphoneugena dussii, Clusia multiflora
560	16COLori	24-25 (2)	Eastern Colombian Mountain Range, Sumapaz, Bogotá	5º06'26.88''N/74º35'55.41''W	Ambalema	27.5	1269	31.9	21.9	813	Infratropical humid	Randia aculeata-Machaerium capote	Randio aculeatae-Macharietum capotae	Rangel et al. 2008	Randia aculeata, Cordia alliodora, Croton leptostachyus, Machaerium capote, Tabebuia ochracea
625	20COLori	31-32 (2)	Eastern Colombian Mountain Range, Sumapaz, Bogotá	4º12'12.22''N/73º40'36.71''W	Acacias	25	3247	29	19.4	734	Infratropical ultrahyperhumid	Costus sp.- Cassia moschata	Costo-Cassietum moschatae	Rangel et al. 2008	Cassia aff moschata, Guarea aff guidonia
975	17COLori	26-27 (2)	Eastern Colombian Mountain Range, Sumapaz, Bogotá	5º08'28.12''N/74º34'31.99''W	San Juan de Río Seco	20.9	1775	24.5	16.2	616	Thermotropical hyperhumid	Cordia polycephala-Matayba sp.	Cordio polycephalae-Mataybetum sp.	Rangel et al. 2008	Cordia polycephala, Pachira speciosa, Platymiscium pinnatum, Tabernaemontana heterophylla
1350	19COLori	30 (1)	Eastern Colombian Mountain Range, Sumapaz, Bogotá	4º52'53.50''N/74º33'03.52''W	Quipile	19.9	1827	23.3	15.6	588	Thermotropical hyperhumid	Alchornea cf glandulosa-Quercus humboldtii	Alchorneo cf glandulosae-Quercetum humboldtii	Rangel et al. 2008	Connarus lambertii, Quercus humboldtii
1405	21COLori	33-38 (6)	Eastern Colombian Mountain Range, Sumapaz, Bogotá	4º15'55.14''N/73º46'36.49''W	La Legiosa	18.7	2217	-	-	-	Thermotropical hyperhumid	Corytoplectus capitatus-Matisia cornu-copiae	Corytoplecto capitati-Matisietum cornucopiae	Rangel et al. 2008	Corytoplectus capitatus, Matisia cornu-copiae, Notopleura uliginosa, Siparuna grandiflora
1582	18COLori	28-29 (2)	Eastern Colombian Mountain Range, Sumapaz, Bogotá	4º22'10.36''N/74º30'36.75''W	Venecia	19.2	1748	22.4	14.8	564	Thermotropical hyperhumid	Anthurium crassinervium-Oreopanax acerifolius	Anthurio crassinervii-Oreopanacetum acerifolii	Rangel et al. 2008	Anthurium crassinervium, Ctenopteris flabelliformis, Ficus americana subsp. andicola, Oreopanax acerifolius, Warsewiczia coccinea
2240	23COLori	42-43 (2)	Eastern Colombian Mountain Range, Sumapaz, Bogotá	4º10'35.35''N/74º28'34.96''W	Venecia	19.2	1748	22.4	14.8	564	Thermotropical hyperhumid	Thibaudia rigidiflora-Mauria heterophylla	Thibaudio rigidiflorae-Maurietum cf birringo	Rangel et al. 2008	Blakea rosea, Ladenbergia macrocarpa, Mauria heterophylla, Miconia oraria, Thibaudia rigidiflora
2283	22COLori	39-41 (3)	Eastern Colombian Mountain Range, Sumapaz, Bogotá	4º11'32.91''N/73º52'07.22''W	La Legiosa	18.7	2217	-	-	-	Thermotropical hyperhumid	Drimys granadensis-Weinmannia rollottii	Drimo granadensis-Weinmannietum rollotii	Rangel et al. 2008	Schefflera bogotensis, Weinmannia rollottii
2450	24COLori	44 (1)	Eastern Colombian Mountain Range, Sumapaz, Bogotá	4º09'32.42''N/74º26'53.21''W	La Esperanza	11.4	863.5	-	-	-	Mesotropical subhumid	Ceroxylon alpinum-Calatola costaricensis	Ceroxylon alpinum-Calatola costaricensis	Rangel et al. 2008	Calatola costaricensis, Ceroxylum alpinum, Liparis brachystalix, Meliosma occidentalis
3000	27COLori	50-51 (2)	Eastern Colombian Mountain Range, Sumapaz, Bogotá	4º03'50.90''N/74º02'03.89''W	Páramo de Sumapaz	7.4	2170.2	-	-	-	Supratropical hyperhumid	Weinmannia reticulata-Weinmannia rollotii	Weinmannia reticulata-Weinmannia rollotii	Rangel et al. 2008	Habracanthus cleefii, Solanum ovalifolium, Weinmannia reticulata, Weinmannia rollotii
3007	25COLori	45-48 (4)	Eastern Colombian Mountain Range, Sumapaz, Bogotá	4º13'54.57''N/74º20'51.62''W	La Esperanza	11.4	863.5	-	-	-	Mesotropical subhumid	Clusia elliptica-Ilex pernervata	Clusio ellipticae-Ilicetum pernervati	Rangel et al. 2008	Clusia elliptica, Ilex pernervata,Ocotea sericea
3150	15COLori	15-23 (9)	Eastern Colombian Mountain Range, Chingaza, Cundinamarca	4º43'11.15''N/73º40'38.90''W	Colparques	8	1850	-	-	-	Mesotropical hyperhumid	Drimys granadensis-Weinmannia fagaroides	Drimyo granadensis-Weinmannietum fagaroides	Rangel et al. 2008	Drimys granadensis, Gramnitis flabelliformis, Greigia collina, Persea ruizii, Weinmannia fagaroides
3400	28COLori	52-53 (2)	Eastern Colombian Mountain Range, Sumapaz, Bogotá	4º09'11.76''N/74º02'44.82''W	Páramo de Sumapaz	7.4	2170.2	-	-	-	Supratropical hyperhumid	Chusquea spectabilis-Myrsine dependens	Neurolepido apertae-Myrsinetum dependentis	Rangel et al. 2008	Chusquea spectabilis, Moritzia lindenii, Myrsine dependens, Pentacalia flosfragrans, Salvia carnea
3500	26COLori	49 (1)	Eastern Colombian Mountain Range, Chingaza, Cundinamarca	4º14'33.95''N/74º14'49.36''W	San Juan de Sumapaz	7.6	1439	10.6	3.7	219	Supratropical humid	Weinmannia reticulata-Polylepis quadrijuga	Weinmannia reticulata-Polylepis quadrijuga	Rangel et al. 2008	Bucquetia glutinosa, Calceolaria hirtiflora, Monticalia teretifolia, Polylepis quadrijuga, Senecio formosoides, Weinmannia reticulata
775	40COLcen	67-68 (2)	Central Colombian Mountain Range, Los Nevados, Tolima	5º02'55.86''N/74º52'40.41''W	La Sierra	26.4	1603	25.8	21	732	Infratropical hyperhumid	Ardisia foetida-Cupania latifolia	Ardisio foetidae-Cupanietum latifoliae	Cleef et al. 2003	Ardisia foetida, Coccoloba obovata, Cupania latifolia, Dioclea sericea, Guazuma ulmifolia
1000	38COLcen	64 (1)	Central Colombian Mountain Range, Los Nevados, Risaralda	5º09'04.90''N/75º40'40.35''W	Marsella	19.7	2644	18.9	14.1	527	Thermotropical ultrahyperhumid	Nectandra discolor-Huertea glandulosa	Ocoteo discoloris-Huerteetum glandulosae	Cleef et al. 2003	Gonzalagunia cornifolia, Huertea glandulosa, Nectandra discolor
1150	41COLcen	69 (1)	Central Colombian Mountain Range, Los Nevados, Tolima	4º56'15.16''N/74º52'41.22''W	Venadillo	27.1	1388	26.5	21.6	752	Infratropical humid	Protium macrophyllum-Garcinia madruno	Protio macrophyllae-Rheedietum madruño	Cleef et al. 2003	Garcinia madruno, Neea constrictoides, Pouteria caimito, Protium macrophyllum, Trophis caucana
1670	42COLcen	70 (1)	Central Colombian Mountain Range, Los Nevados, Tolima	4º51'31.02''N/74º49'56.28''W	Los Alpes	20.7	1988	24.8	15.6	611	Thermotropical hyperhumid	Chrysochlamys dependens-Nectandra globosa	Chrysochlamydo dependentis-Nectandretum globosae	Cleef et al. 2003	Allophylus angustatus, Chrysochlamys colombiana, Chrysochlamys dependens, Nectandra globosa
2218	39COLcen	65-66 (2)	Central Colombian Mountain Range, Los Nevados, Risaralda	5º06'59.89''N/75º34'29.53''W	Santa Rosa de Cabal	18.6	2607	18.2	13.3	501	Thermotropical ultrahyperhumid	Brunellia occidentalis-Mora insignis? with Geonoma insignis	Brunellio-Moretum geonometosum insignis	Cleef et al. 2003	Allophylus mollis, Brunella occidentalis, Geonoma insignis, Marattia laevis, Mora insginis?
2340	43COLcen	71 (1)	Central Colombian Mountain Range, Los Nevados, Tolima	4º49'50.67''N/75º04'33.35''W	Santa Isabel	-	1977	-	-	-	Mesotropical hyperhumid	Nectandra acutifolia-Nectandra lineata	Nectandretum acutifolio-caucanae	Cleef et al. 2003	Condylopodium fuliginosum, Miconia brachygyna, Nectandra acutifolia, Nectandra lineata, Rubus floribundus
2700	34COLcen	60 (1)	Central Colombian Mountain Range, Los Nevados, Tolima	4º48'30.11''N/75º04'33.14''W	Santa Isabel	15.6	1977	15.1	11	417	Mesotropical hyperhumid	Clusia minor-Quercus humboldtii	Clusio minoris-Quercetum humboldtii	Cleef et al. 2003	Berberis verticillata, Clusia minor, Gaultheria foliolosa, Gynoxys pendula, Quercus humboldtii, Rubus compactus
2940	29COLcen	54 (1)	Central Colombian Mountain Range, Los Nevados, Risaralda	4º59'19.21''N/75º35'23.63''W	Santa Rosa de Cabal	18.6	2607	18.2	13.3	501	Mesotropical ultrahyperhumid	Tovomita guianensis-Clusia multiflora	Tovomito guianensis-Clusietum multiflorae	Cleef et al. 2003	Clusia ellipticifolia, Clusia multiflora, Salvia camarifolia, Saurauia omichlophila, Terpsichore lanigera, Tovomita guianensis
3110	35COLcen	61 (1)	Central Colombian Mountain Range, Los Nevados, Tolima	4º47'49.84''N/75º04'33.03''W	Santa Isabel	-	1977	-	-	-	Mesotropical hyperhumid	Weinmannia magnifolia-Quercus humboldtii	Weinmannio magniifoliae-Quercetum humboldtii	Cleef et al. 2003	Miconia asperrima, Nectandra cuspidata, Oligactis volubilis, Quercus humboldtii, Varronia spinescens, Weinmannia magnifolia
3185	30COLcen	55 (1)	Central Colombian Mountain Range, Los Nevados, Risaralda	4º58'59.14''N/75º36'04.36''W	Santa Rosa de Cabal	-	2607	-	-	-	Mesotropical ultrahyperhumid	Chusquea fendleri-Brunellia goudotii	Chusqueo scandentis-Brunellietum goudotii	Cleef et al. 2003	Brunellia goudotii, Chusquea scandens
3335	31COLcen	56 (1)	Central Colombian Mountain Range, Los Navados, Risaralda	4º58'59.14''N/75º36'04.36''W	Santa Rosa de Cabal	-	2607	-	-	-	Mesotropical ultrahyperhumid	Gordonia aff speciosa-Weinmannia pubescens	Gordonio speciosae-Weinmannietum pubescentis	Cleef et al. 2003	Begonia gamolepis, Gaultheria strigosa, Gordonia aff speciosa, Vaccinium aff meridionale, Weinmannia pubescens
3500	36COLcen	62 (1)	Central Colombian Mountain Range, Los Navados, Tolima	4º48'30.30''N/75º04'13.17''W	Santa Isabel	-	1977	-	-	-	Mesotropical hyperhumid	Chusquea scandens-Hedyosmum bonplandianum	Chusqueo scandentis-Hedyosmetum bonplandiani	Cleef et al. 2003	Chusquea scandens, Freziera reticulata, Hedyosmum bonplandianum, Lellingeria myosuroides, Schefflera sararensis, Ternstroemia camelliifolia
3550	32COLcen	57 (1)	Central Colombian Mountain Range, Los Navados, Risaralda	4º58'59.14''N/75º36'04.36''W	Santa Rosa de Cabal	-	2607	-	-	-	Mesotropical ultrahyperhumid	Monochaetum lindeneanum-Weinmannia mariquitae	Monochaeto lindeniani-Weinmannietum mariquitae	Cleef et al. 2003	Elaphoglossum andreanum, Monochaetum lindenianum, Pilea mutisiana, Weinmannia mariquitae
3650	37COLcen	63 (1)	Central Colombian Mountain Range, Los Nevados, Tolima	4º47'49.84''N/75º04'33.03''W	Santa Isabel	-	1977	-	-	-	Supratropical hyperhumid	Gynoxys baccharoides-Diplostephium floribundum	Gynoxyo baccharioides-Diplostephietum floribundi	Cleef et al. 2003	Diplostephium bicolor, Diplostephium floribundum, Gynoxys baccharoides, Gynoxys aff verrucosa, Solanum colombianum
3740	33COLcen	58-59 (2)	Central Colombian Mountain Range, Los Navados, Risaralda	4º58'59.14''N/75º36'04.36''W	Santa Rosa de Cabal	-	2607	-	-	-	Mesotropical ultrahyperhumid	Gynoxys pendula-Hesperomeles lanuginosa with Myrsine perreticulata	Gynoxyo-Hesperomeletum lanuginosae myrsinetosum perreticulatae	Cleef et al. 2003	Gynoxys pendula, Hesperomeles lanuginosa, Miconia aff ferruginea, Myrsine perreticulata, Oreopanax aff seemannianus, Peperomia hispidula
640	56COLocc	107-108 (2)	Western Colombian Mountain Range, Tatamá, Chocó	5º02'34.24''N/76º19'00.19''W	Curundo	26.5	7504	29.9	22.2	786	Infratropical ultrahyperhumid	Jacaranda hesperia-Inga pavoniana	Jacarando hesperieae-Ingetum pavoniae	Rangel et al. 2005	Alsophila erinacea, Chrysochlamys glauca, Inga pavoniana, Jacaranda hesperia, Saccoloma inaequale
1005	57COLocc	109-110 (2)	Western Colombian Mountain Range, Tatamá, Chocó	4º59'08.94''N/76º12'44.90''W	San José del Palmar	21.9	2818	26.7	15.9	645	Thermotropical ultrahyperhumid	Cyathea pungens-Nectandra sp.	Trichiptero procerae-Nectandretum sp.	Rangel et al. 2005	Costus chartaceus, Cyathea pungens,Tabernaemontana grandiflora, Wettinia radiata
1342	55COLocc	104-106 (3)	Western Colombian Mountain Range, Tatamá, Valle del Cauca	4º54'21.66''N/76º01'40.83''W	Ansermanuevo	23.4	1715	28.3	17.5	692	Infratropical hyperhumid	Callicarpa acuminata-Ficus hartwegii	Callicarpo acuminatae-Ficetum hartwegii	Rangel et al. 2005	Brosimum alicastrum subsp. bolivarense, Callicarpa acuminata, Ficus hartwegii, Hemionitis rufa, Nectandra pichurim
1513	53COLocc	98-100 (3)	Western Colombian Mountain Range, Tatamá, Chocó	5º04'54.33''N/76º11'46.31''W	San José del Palmar	21.9	2818	26.7	15.9	645	Thermotropical ultrahyperhumid	Guettarda crispiflora subsp. sabiceoides-Weinmannia balbisiana with Alchornea sp.	Guettardo chiriquiensis-Weinmannietum balbisianae alchorneetosum	Rangel et al. 2005	Alchornea sp., Drymonia teuscheri, Coussapoa contorta, Guettarda crispiflora subsp. sabiceoides, Weinmannia balbisiana
1973	54COLocc	101-103 (3)	Western Colombian Mountain Range, Tatamá, Valle del Cauca	4º50'39.11''N/76º04'03.11''W	Argelia	20	1622	24.3	14.6	589	Thermotropical hyperhumid	Aiphanes simplex-Ocotea ira	Aiphano simplicis-Ocoteetum irae	Rangel et al. 2005	Aiphanes simplex, Besleria nitens, Manettia coccocypseloides, Miconia smaragdina, Ocotea ira, Oreopanax parviflorus
2113	52COLocc	95-97 (3)	Western Colombian Mountain Range, Tatamá, Risaralda	5º16'12.80''N/75º54'30.68''W	Apía	18.7	2150	22.5	14	552	Thermotropical hyperhumid	Guettarda crispiflora subsp. sabiceoides-Weinmannia balbisiana with Psammisia breviflora	Guettardo chiriquiensis-Weinmannietum balbisianae psammisietosum breviflorae	Rangel et al. 2005	Cyathea conjugata, Guettarda crispiflora subsp. sabiceoides, Guzmania oligantha, Psammisia breviflora, Weinmannia balbisiana
2295	51COLocc	92-94 (3)	Western Colombian Mountain Range, Tatamá, Risaralda	5º13'53.25''N/75º58'37.68''W	Apía	-	2150	-	-	-	Thermotropical hyperhumid	Pouteria lucuma-Quercus humboldtii	Pouterio lucumae-Quercetum humboldtii	Rangel et al. 2005	Palicourea ovalis, Pouteria lucuma, Psammisia macrophylla, Quercus humboldtii, Weinmannia auriculifera
2747	48COLocc	85-87 (3)	Western Colombian Mountain Range, Tatamá, Risaralda	5º20'05.45''N/76º07'21.37''W	Pueblo Rico	-	2407	-	-	-	Mesotropical hyperhumid	Hedyosmum bonplandianum-Prunus integrifolia with Brunellia sp.	Hedyosmo bonplandiani-Prunetum integrifoliae var. Brunellia sp.	Rangel et al. 2005	Glossoloma aff tetragonoides, Guarea montana, Hedyosmum bonplandianum, Prunus integrifolia
2860	47COLocc	83-84 (2)	Western Colombian Mountain Range, Tatamá, Risaralda	5º15'41.31''N/76º08'00.30''W	Santuario	-	2296	-	-	-	Mesotropical hyperhumid	Ocotea calophylla-Clusia multiflora	Ocotea calophylla-Clusia multifloracommunity	Rangel et al. 2005	Clusia multiflora, Ocotea calophylla, Palicourea anacardiifolia, Weinmannia mariquitae
3005	50COLocc	90-91 (2)	Western Colombian Mountain Range, Tatamá, Risaralda	5º11'29.83''N/76º04'01.03''W	Pueblo Rico	-	2407	-	-	-	Mesotropical hyperhumid	Arthrostylidium venezuelae-Weinmannia trianaea	Arthrostylidio venezuelae-Weinmannietum trianaeae	Rangel et al. 2005	Arthrostylidium venezuelae, Hymenophyllum lindenii, Ocotea guianensis, Weinmannia trianaea,
3040	49COLocc	88-89 (2)	Western Colombian Mountain Range, Tatamá, Chocó	5º10'17.57''N/76º09'13.67''W	San José del Palmar	-	2818	-	-	-	Mesotropical ultrahyperhumid	Hedyosmum bonplandianum-Prunus integrifolia with Clusia clusioides	Hedyosmo bonplandiani-Prunetum integrifoliae var. Clusia clusioides	Rangel et al. 2005	Clusia clusioides, Hedyosmum bonplandianum, Prunus integrifolia, Rubus adenotrichus, Siparuna echinata
3376	45COLocc	75-77 (3)	Western Colombian Mountain Range, Tatamá, Risaralda	5º08'02.55''N/76º05'31.13''W	Santuario	-	2296	-	-	-	Mesotropical hyperhumid	Clusia clusioides-Clethra fagifolia	Clusio clusioidis-Clethretum fagifoliae	Rangel et al. 2005	Clusia clusioides, Clethra fagifolia, Gordonia pubescens
3396	46COLocc	78-82 (5)	Western Colombian Mountain Range, Tatamá, Risaralda	5º09'56.56''N/76º08'16.81''W	Santuario	-	2296	-	-	-	Mesotropical hyperhumid	Schefflera ferruginea-Miconia latifolia	Schefflero ferrugineae-Miconietum latifoliae	Rangel et al. 2005	Gaultheria anastomosans, Miconia latifolia, Schefflera ferruginea
3640	44COLocc	72-74 (3)	Western Colombian Mountain Range, Tatamá, Salento	4º41'20.41''N/75º32'39.77''W	Las Mirlas	-	2441	-	-	-	Supratropical hyperhumid	Weinmannia mariquitae-Miconia gleasoniana	Weinmannio engleraniae-Miconietum gleasonianae	Rangel et al. 2005	Gynoxys arnicae, Miconia gleasoniana, Miconia ochracea, Weinmannia mariquitae
1961	59ECU	122-131 (10)	Zamora-Chinchipe	4º18'23.22''S/79º01'03.41''W	Guayzimi	22.4	2211	26.3	16.2	649	Thermotropical hyperhumid	Cecropia montana-Isertia laevis	Cecropio montanae-Isertietum laevis	Bussmann 2003	Cecropia montana, Coussapoa villosa, Isertia laevis, Meriania maguirei
1974	58ECU	111-121 (11)	Zamora-Chinchipe	4º13'33.31''S/78º58'47.83''W	Guayzimi	22.4	2211	26.3	16.2	649	Thermotropical hyperhumid	Axinaea quitensis-Dicranopteris floribunda	Axinaeo quitensis-Dicranopteretum flexuosae	Bussmann 2003	Axinaea quitensis, Brachyotum campanulare, Dicranopteris floribunda, Sticherus remotus
1950	61ECU	142-151 (10)	Zamora-Chinchipe	4º15'08.62''S/78º53'32.47''W	Guayzimi	-	2211	-	-	-	Thermotropical hyperhumid	Nectandra acutifolia-Endlicheria sericea	Nectandro acutifoliae-Endlicherietum sericeae	Bussmann 2003	Conceveiba guianensis, Endlicheria sericea, Nectandra acutifolia, Prunus debilis, Symplocos peruviana
2073	60ECU	132-141 (10)	Zamora-Chinchipe	4º17'47.92''S/78º56'24.86''W	Guayzimi	-	2211	-	-	-	Thermotropical hyperhumid	Alzatea verticillata	Alzateetum verticillatae typicum	Bussmann 2003	Alzatea verticillata, Eschweillera caudiculata, Fuchsia lehmannii, Ocotea javitensis, Psychotria hazenii
2219	62ECU	152-161 (10)	Zamora-Chinchipe	4º13'57.00''S/78º54'49.09''W	Guayzimi	-	2211	-	-	-	Thermotropical hyperhumid	Purdiaea nutans	Purdiaetum nutantis	Bussmann 2003	Axinaea macrophylla, Guzmania diffusa, Macleania poortmannii, Macrocarpaea revoluta, Purdiaea nutans
2371	63ECU	162-168 (7)	Zamora-Chinchipe	4º13'33.93''S/78º55'11.59''W	Guayzimi	-	2211	-	-	-	Thermotropical hyperhumid	Clusia latipes	Clusietum latipedis	Bussmann 2003	Clusia ducuoides, Clusia latipes, Cyathea straminea, Sphaeradenia horrida
2918	64ECU	169-178 (10)	Zamora-Chinchipe	4º12'01.75''S/78º55'12.13''W	Guayzimi	-	2211	-	-	-	Mesotropical hyperhumid	Clusia elliptica-Weinmannia cochensis	Clusio ellipticae-Weinmannietum cochensis	Bussmann 2003	Chusquea laegaardii, Clusia elliptica, Hedyosmum luteynii, Miconia bullata, Weinmannia cochensis
3119	65ECU	179-188 (10)	Papallacta, Napo	0º14'22.92''S/78º14'09.08''W	Pintag	13.5	1272	19.4	6.9	398	Mesotropical humid	Oreopanax incisus	Oreopanax Wald	Lauer et al. 2001	Citharexylum ilicifolium, Senna multiglandulosa, Duranta triacantha, Oreopanax incisus
3307	70 ECU	210-213 (4)	Papallacta, Napo	0º19'49.61''S/78º08'04.76''W	Papallacta	10.3	1281	13.5	5.4	292	Supratropical humid	Tournefortia fuliginosa	Tournefortion	Lauer et al. 2001	Cynanchum tarmense, Elaphoglossum papillosum, Euphorbia cotinifolia, Fuchsia vulcanica, Miconia bracteolata,Tournefortia fuliginosa
3558	69ECU	205-209 (5)	Papallacta, Napo	0º20'51.68''S/78º08'09.53''W	Papallacta	-	1281	-	-	-	Supratropical humid	Miconia salicifolia	Miconion salicifoliae	Lauer et al. 2001	Baccharis padifolia, Calceolaria lamiifolia, Miconia salicifolia, Sticherus rubiginosus
3577	66ECU	189-195 (7)	Papallacta, Napo	0º22'18.99''S/78º06'52.83''W	Papallacta	-	1281	-	-	-	Supratropical humid	Polylepis incana	Polylepetum incanae Wald	Lauer et al. 2001	Brachyotum ledifolium, Calceolaria crenata, Calceolaria ericoides, Polylepis incana, Polystichum orbiculatum
3771	68ECU	198-204 (7)	Papallacta, Napo	0º12'20.31''S/78º06'05.04''W	Papallacta	-	1281	-	-	-	Supratropical humid	Polylepis pauta	Polylepetum pautae Wald	Lauer et al. 2001	Gunnera magellanica, Luzula gigantea, Polylepis pauta, Vaccinium floribundum
3875	67ECU	196-197 (2)	Papallacta, Napo	0º18'10.73''S/78º05'20.15''W	Papallacta	-	1281	-	-	-	Supratropical humid	Polylepis sericea	Polylepetum sericea Wald	Lauer et al. 2001	Bomarea glaucescens, Diplostephium rupestre, Polylepis sericea, Rubus loxensis, Senecio wedglacialis
125	94PERU	310-319 (10)	Alpahuayo-Mishana, Iquitos, Loreto	3º54'28.26''S/78º32'32.00''W	Iquitos	26.4	2857	30.4	20.5	773	Infratropical ultrahyperhumid	Pachira brevipes-Euterpe catinga	Pachiro brevipedis-Euterpetum catingae	Galán de Mera 2001	Caraipa utilis, Clusia amazonica, Euterpe catinga, Mauritiella aculeata, Ocotea olivacea, Pachira brevipes
150	84PERU	270-271 (2)	Jenaro Herrera, Loreto	3º55'13.92''S/73º37'54.21''W	Jenaro Herrera	26.9	2623	30.9	20.8	786	Infratropical ultrahyperhumid	Oenocarpus mapora-Mauritia flexuosa	Oenocarpo maporae-Mauritietum flexuosae	Galán de Mera 1996	Buchenavia oxycarpa, Ficus americana subsp. guianensis, Mauritia flexuosa, Oenocarpus mapora, Virola decorticans
575	77PERU	243 (1)	Tamborapa, Cajamarca	5º25'44.42''S/78º57'39.38''W	Jaén	24.2	784	28.6	18.2	710	Infratropical subhumid	Muntingia calabura-Hura crepitans	Muntingia calabura-Hura crepitans community	Galán de Mera et al. 2015	Albizia multiflora, Hura crepitans, Ichnanthus nemorosus, Muntingia calabura, Ruellia brevifolia
752	73PERU	220-226 (7)	San Isidro bridge-San Gabán, Puno	13º27'58.38''S/70º24'56.23''W	San Gabán	23.3	5224	25.9	16.6	658	Thermotropical ultrahyperhumid	Iriartella setigera-Cinchona micrantha	Iriartello setigerae-Cinchonetum micranthae ass. nova	authors	Cinchona micrantha, Cyathea subincisa, Iriartella setigera, Heliconia hirsuta, Ruagea insignis
865	93PERU	306-309 (4)	Tingo María, Huánuco	9º10’16.73’’S-75º53’55.29’’W	Tingo María	24.4	3042	30.6	17.7	727	Infratropical ultrahyperhumid	Chelyocarpus ulei-Acacia loretensis	Chelyocarpo ulei-Acacietum loretensis ass. nova	authors	Acacia loretensis, Acalypha stricta, Banara guianensis, Chelyocarpus ulei, Perebea angustifolia, Sloanea ptariana
1355	90PERU	294-299 (6)	Satipo, Junín	11º14’30.91’’S/74º40’29.03’’W	Satipo	24.1	1652	29.3	16.2	696	Thermotropical hyperhumid	Cedrela fissilis-Ficus maxima	Cedrelo fissilis-Ficetum maximae ass. nova	authors	Cedrela fissilis, Ficus maxima, Inga adenophylla, Ocotea obovata, Serpocaulon loriceum, Serjania communis
1440	74PERU	227-233 (7)	Payachaca bridge, Cachanaque, Puno	13º35'06.22''S/70º26'26.39''W	Casahuiri	19.6	3670	24.1	11.4	551	Thermotropical ultrahyperhumid	Acalypha macrostachya-Cecropia polystachya	Acalypho macrostachyae-Cecropietum polystachyae ass. nova	authors	Acalypha macrostachya, Cecropia polystachya, Conostegia inusitata, Maranta arundinacea
1713	76PERU	237-242 (6)	La Coipa, Cajamarca	5º21’34.88’’S/78º55’05.08’’W	La Coipa	21.4	1082	26.1	15.2	627	Thermotropical humid	Viburnum spruceanum-Weinmannia spruceana	Viburno reticulati-Weinmannietum spruceanae ass. nova	authors	Anthurium hamiltonii, Clusia crenata, Pouzolzia poeppigiana, Viburnum reticulatum, Weinmannia spruceana
1762	92PERU	305 (1)	Below Carpish, Huánuco	9º28’02.02’’S/76º00’02.93’’W	Huánuco-Tingo María	21.5	1715	28	12.9	625	Thermotropical hyperhumid	Clusia trochiformis-Cecropia utcubambana	Clusia trochiformis-Cecropia utcubambana community	authors	Barnadesia corymbosa, Cecropia utcubambana, Clusia trochiformis, Fuchsia macrophylla, Serpocaulon adnatum
1818	86PERU	280-284 (5)	Gocta, Chachapoyas, Amazonas	5º57’34.47’’S/77º51’16.47’’W	San Pablo	14.7	765?	21.9	5.1	417	Mesotropical humid	Luehea divaricata-Ceroxylon peruvianum	Lueheo divaricatae-Ceroxylonetum peruviani ass. nova	authors	Ceroxylon peruvianum, Luehea divaricata, Schistocarpha sinforosi, Styloceras laurifolium, Viburnum incarum
2273	72PERU	215-219 (5)	Camatani, below Ollachea, Puno	13º45'42.77''S/70º28'17.06''W	Camatani	16.7	1990	22.4	6.8	459	Mesotropical hyperhumid	Smallanthus parviceps-Oreopanax eriocephalus	Smallantho parvicipitis-Oreopanacetum eriocephali ass. nova	authors	Begonia bracteosa, Fuchsia boliviana, Miconia aff adinantha, Oreopanax eriocephalus, Smallanthus parviceps
2313	89PERU	291-293 (3)	Satipo, Junín	11º21’08.60’’S/74º44’24.32’’W	Satipo	-	1652	-	-	-	Thermotropical hyperhumid	Piper chanchamayanum-Cecropia strigosa	Piperi chanchamayani-Cecropietum strigosae ass. nova	authors	Ageratina tambillensis, Cecropia angustifolia, Cecropia strigosa, Centropogon altus, Piper chanchamayanum
2337	87PERU	285-286 (2)	Ocol, Chachapoyas, Amazonas	6º11’53.27’’S-77º33’17.47’’W	Mariscal Benavides	19.8	897	24.8	13.5	581	Thermotropical subhumid	Mutisia wurdackii-Alnus acuminata	Mutisio wurdackii-Alnetum acuminatae ass. nova	authors	Alnus acuminata, Cortaderia jubata, Mutisia wurdackii, Weinmannia costulata
2400	88PERU	287-290 (4)	Ocol, Chachapoyas, Amazonas	6º11’24.81’’S/77º33’30.71’’W	Mariscal Benavides	19.8	897	24.8	13.5	581	Thermotropical subhumid	Axinaea tomentosa-Ceroxylon quindiuense	Axinaeo tomentosae-Ceroxylonetum quindiuensis ass. nova	authors	Axinaea tomentosa,Cedrela odorata, Ceroxylon quindiuense, Cronquistianthus chachapoyensis, Hedyosmum lechleri, Vismia pozuzoensis
2474	85PERU	272-279 (8)	San Pedro de la Capilla, Cajamarca	6º10’04.05’’S/78º48’49.03’’W	Santo Domingo de la Capilla	18.2	817?	23.7	10.9	528	Thermotropical humid	Hypolepis parallelogramma-Alnus acuminata	Hypolepido parallelogrammae-Alnetum glutinosae ass. nova	authors	Alnus acuminata, Aulonemia longiaristata, Cyathea herzogii, Hypolepis parallelogramma, Inga acuminata
2519	78PERU	244-248 (5)	Cachil, Cajamarca	7º21'15.75''S/78º45'53.98''W	San Miguel de Pallaques	13.4	1057	20.9	3.7	246	Mesotropical humid	Axinaea nitida-Podocarpus oleifolius	Axinaeo nitidae-Podocarpetum oleifolii	Galán de Mera et al. 2015	Axinaea nitida, Chrysophyllum contumazense, Miconia firma, Podocarpus oleifolius, Trichilia tomentosa,Viola arguta
2540	80PERU	252-256 (5)	Cachil, Cascas, San Miguel, Cajamarca-La Libertad	7º21'48.97''S/78º47'08.45''W	San Miguel de Pallaques	13.4	1057	20.9	3.7	246	Mesotropical humid	Berberis beauverdiana-Myrcianthes myrsinoides	Berberido beauverdianae-Myrcianthetum myrsinoidis	Galán de Mera et al. 2015	Berberis beauverdiana, Bomarea cornuta, Maytenus boarioides, Myrcianthes myrsinoides,Viburnum mathewsii
2559	83PERU	268-269 (2)	Cachil, Cajamarca	7º21'48.97''S/78º47'08.45''W	San Miguel de Pallaques	13.4	1057	20.9	3.7	246	Mesotropical humid	Monactis flaverioides-Colignonia parviflora	Monactino flaverioidis-Colignonietum parviflorae	Galán de Mera et al. 2015	Alternanthera villosa, Colignonia parviflora, Heliotropium incanum, Monactis flaverioides, Urtica peruviana
2654	91PERU	300-304 (5)	Below Carpish, Huánuco	9º38'31.58''S/76º04'20.27''W	Huánuco-Tingo María	-	1715	-	-	-	Mesotropical hyperhumid	Cecropia albicans-Weinmannia glomerata	Cecropio albicantis-Weinmannietum glomeratae ass. nova	authors	Bomarea pseudopurpurea, Cecropia albicans, Miconia galactantha, Oreopanax aff cheirophyllus, Weinmannia glomerata, Weinmannia latifolia
2719	79PERU	249-251 (3)	Cachil, road down to Guzmango, Cajamarca	7º23'08.60''S/78º47'22.71''W	Guzmango	13.2	644	20.9	3	371	Mesotropical subhumid	Verbesina auriculigera-Siparuna muricata	Verbesino auriculigerae-Siparunetum muricatae	Galán de Mera et al. 2015	Cervantesia tomentosa, Meliosma frondosa, Siparuna muricata, Verbesina auriculigera, Valeriana asterothrix
2754	75PERU	234-236 (3)	Ollachea, Puno	13º46’43.38’’S/70º28’24.20’’W	Ollachea	14.7	1360	21	3.5	392	Mesotropical humid	Croton churumayensis-Hesperomeles ferruginea	Crotono churumayensis-Hesperomeletum ferrugineae ass. nova	authors	Croton churumayensis, Cuphea cordata, Hesperomeles ferruginea, Miconia alpina, Tagetes elliptica
3260	82PERU	261-267 (7)	Morocha, Bellavista, Hualgayoc, Cajamarca	6º43'15.91''S/78º34'57.27''W	Hualgayoc	8.7	1124	16.1	-0.5	243	Supratropical humid	Baccharis latifolia-Monactis flaverioides	Baccharito latifoliae-Monactinetum flaverioidis	Galán de Mera et al. 2015	Baccharis latifolia, Calceolaria bicrenata, Cronquistianthus glomeratus, Monactis flaverioides, Passiflora tarminiana, Salvia alborosea
3277	81PERU	257-260 (4)	Contumazá, road down to Guzmango, Cajamarca	7º19'07.91''S/78º52'54.59''W	Contumazá	13	698	20.7	2.8	365	Mesotropical subhumid	Aristeguietia discolor-Kageneckia lanceolata	Aristeguietio discoloris-Kageneckietum lanceolatae	Galán de Mera et al. 2015	Aristeguietia discolor, Baccharis emarginata, Colletia spinosissima, Cronquistianthus urubambensis, Kageneckia lanceolata
3786	71PERU	214 (1)	Ollachea, Puno	13º46'13.04''S/70º30'13.92''W	Corani	6.9	737?	16	-11	119?	Supratropical humid	Mutisia cochabambensis-Polylepis incarum	Mutisia cochabambensis-Polylepis incarum community	authors	Citharexylum dentatum, Elaphoglossum engelii, Gaultheria vaccinioides, Mutisia cochabambensis, Polylepis incarum
630	110BOL	336 (1)	Abapó-Camiri, Cordillera, Santa Cruz	18º39'21.90''S/63º25'52.99''W	Abapó	24.7	846	28.5	13.3	665	Thermotropical subhumid	Eriotheca roseorum-Calycophyllum multiflorum	Eriotheca roseorum-Calycophyllum multiflorum	Navarro & Maldonado 2002	Calycophyllum multiflorum, Capparicordis tweeddiana, Cereus tacuaralensis, Eritheca roseorum, Pseudobombax argentinum, Sideroxylon obtusifolium
750	109BOL	335 (1)	Serranía de Aguaragüe, Gran Chaco, Tarija	21º37'16.64''S/63º43'30.86''W	Yacuiba	21.5	1096	23.4	8.3	532	Thermotropical humid	Juglans australis-Cordia americana	Juglans australis-Patagonula americana	Navarro & Maldonado 2002	Cordia americana, Eugenia aff moraviana, Juglans australis, Schinus aff pilifera
830	111BOL	337 (1)	Río Carapari, Gran Chaco, Tarija	21º35'17.65''S/63º42'36.35''W	Caraparí	21	993	22.9	7.2	511	Thermotropical humid	Myroxylon peruiferum-Calycophyllum multiflorum	Myroxylon peruiferum-Calycophyllum multiflorum	Navarro & Maldonado 2002	Aralia soratensis, Caesalpinia paraguariensis, Calycophyllum multiflorum, Ceiba speciosa, Cnicothamnus lorentzii, Myroxylon peruiferum,
1320	107BOL	333 (1)	Monteagudo-Azero, Hernán Siles, Chuquisaca	19º28'26.47''S/63º54'11.28''W	Monteagudo	21.6	857	24.6	10	562	Thermotropical subhumid	Nectandra angusta-Juglans australis	Nectandra angusta-Juglans australis	Navarro & Maldonado 2002	Juglans australis, Justicia corumbensis, Ichnanthus pallen, Lycianthes asarifolia, Nectandra angusta
1570	105BOL	331 (1)	Serranía Khaskha Orkho, Tomina, Chuquisaca	19º07'54.67''S/63º57'40.30''W	Monteagudo	21.6	857	24.6	10	562	Thermotropical subhumid	Myrcianthes mato-Siphoneugena occidentalis	Myrcianthes mato-Siphoneugena occidentalis	Navarro & Maldonado 2002	Calycophyllum marginatum, Miconia calvescens, Myrcianthes mato, Siphoneugena occidentalis, Trichilia claussenii
1620	99BOL	325 (1)	Apolo, F. Tamayo, La Paz	14º27'44.73''S/68º25'40.75''W	Apolo	20.1	1391	22.2	13.6	559	Thermotropical humid	Myrsine latifolia-Alchornea triplinervia	Myrsine latifolia-Alchornea triplinervia	Navarro & Maldonado 2002	Alchornea triplinervia, Byrsonima crassifolia, Didymopanax morototoni, Myrsine latifolia, Solanum wrightii
1700	100BOL	326 (1)	Miguillas-La Plazuela, Inquisivi, La Paz	16º27'16.54''S/67º20'22.25''W	Irupana	19.6	1305	24.4	10.3	543	Thermotropical humid	Dodonaea viscosa-Luehea paniculata	Dodonaea viscosa-Luehea paniculata	Navarro & Maldonado 2002	Albizia saman, Astronium fraxinifolium, Dodonaea viscosa, Jacaranda cuspidifolia, Luehea paniculata, Schinopsis brasiliensis, Tabebuia aurea
1700	108BOL	334 (1)	Serranía de San Antonio, Gran Chaco, Tarija	21º41'15.70''S/63º57'17.09''W	Caraparí	21	993	22.9	7.2	511	Thermotropical humid	Ocotea porphyria-Cedrela lilloi	Phoebe porphyria-Cedrela lilloi	Navarro & Maldonado 2002	Cedrela lilloi, Citronella apogon, Inga saltensis, Lonchocarpus lilloi, Ocotea porphyria
1850	106BOL	332 (1)	Serranía de Botijas, Tomina, Chuquisaca	19º11'04.50''S/64º05'24.79''W	Padilla	18.4	665?	20.3	9.1	478?	Thermotropical subhumid	Ocotea porphyria-Juglans australis	Phoebe porphyria- Juglans australis	Navarro & Maldonado 2002	Amomyrtella guilii, Ceroxylon parvifrons, Juglans australis, Ocotea porphyria
1870	104BOL	330 (1)	Mairana-La Yunga, Florida, Santa Cruz	17º56'21.69''S/63º52'53.98''W	Mairana	20.8	660	24.1	11.2	561	Thermotropical subhumid	Stillingia peruviana-Schinopsis marginata	Stillingio peruvianae-Schinopsietum haenkeanae	Navarro & Maldonado 2002	Celtis aff iguanea, Cnicothamnus azafran, Condalia weberbaueri, Schinopsis marginata, Stillingia peruviana, Tecoma tenuiflora
2220	112BOL	338-339 (2)	Serranía de Botijas, Tomina, Chuquisaca	19º14'54.29''S/64º12'05.19''W	Padilla	18.4	665	20.3	9.1	478	Mesotropical subhumid	Prunus tucumanensis-Podocarpus parlatorei	Prunus tucumanensis-Podocarpus parlatorei	Navarro & Maldonado 2002	Ilex argentina, Parajubaea sunkha, Podocarpus parlatorei, Prunus tucumanensis, Tectaria aff pedata, Viburnum seemanii
2400	102BOL	328 (1)	Serranías del Racete, Florida, Santa Cruz	17º49'46.58''S/64º16'53.59''W	Comarapa	18	588?	22.8	8.2	490?	Thermotropical subhumid	Podocarpus rusbyi-Prumnopitys exigua	Podocarpus rusbyi-Prumnopitys exigua	Navarro & Maldonado 2002	Ceroxylon aff vogelianum, Clethra cuneata, Ilex trichoclada, Myrcia aff multiflora, Podocarpus rusbyi, Prumnopitys exigua
2750	113BOL	341 (1)	Serranía de Botijas, Tomina, Chuquisaca	19º16'47.39''S/64º31'42.46''W	Sopachuy	18.5	616	21	8.6	481	Mesotropical subhumid	Polylepis hieronymi-Alnus acuminata	Polylepis hieronymi-Alnus acuminata	Navarro & Maldonado 2002	Alnus acuminata, Echinopsis obrepanda, Polylepis hieronymi, Rebutia fiebrigii
2860	103BOL	329 (1)	Torrecillas-Laguna Brava, Florida, Santa Cruz	17º40'43.83''S/64º36'23.24''W	Comarapa	18	588	22.8	8.2	490	Mesotropical subhumid	Podocarpus parlatorei-Prumnopitys exigua	Podocarpus parlatorei-Prumnopitys exigua	Navarro & Maldonado 2002	Podocarpus parlatorei, Prumnopitys exigua, Styrax aff pentlandianus, Symplocos subcuneata
3020	114BOL	343 (1)	Cerro Jatun Orkho, Mizque, Cochabamba	18º04'40.67''S/65º20'29.50''W	Aiquile	18.5	520?	23.3	5.1	469?	Supratropical subhumid	Berberis chrysacantha-Polylepis neglecta	Berberido chrysacanthae-Polylepidetum neglectae	Navarro & Maldonado 2002	Baccharis mandonii, Berberis chrysacantha, Escallonia hypoglauca, Lepechinia bella, Polylepis neglecta
3080	101BOL	327 (1)	Comarapa, Florida, Santa Cruz	17º36'49.64''S/64º35'08.48''W	Comarapa	18	588	22.8	8.2	490	Mesotropical subhumid	Symplocos subcuneata-Weinmannia microphylla	Symplocos subcuneata-Weinmannia microphylla	Navarro & Maldonado 2002	Myrteola phylicoides, Oreopanax aff membranaceus, Ribes viscosum, Symplocos subcuneata, Verbesina rhomboidea, Weinmannia microphylla
3100	98BOL	324 (1)	Quiabaya-Chumisa, Larecaja, La Paz	15º29'20.62''S/68º41'12.69''W	Sorata	16.8	921	22.4	7.7	469	Mesotropical humid	Stylocero columnare-Polylepidetum besseri	Stylocero columnare-Polylepidetum triacontandrae	Navarro & Maldonado 2002	Duranta aff rupestris, Escallonia resinosa, Gaultheria hapalotricha, Oreopanax rusbyi, Polylepis besseri, Styloceras columnare
3300	96BOL	322 (1)	Seringani, Ayopaya, Cochabamba	16º42'10.20''S/66º40'57.85''W	Cocapata	10.3	1054	17.5	-1.3	265	Supratropical humid	Styloceras columnare-Polylepis lanata	Styloceras columnare-Polylepis lanata	Navarro & Maldonado 2002	Baccharis subalata, Hesperomeles cuneata, Polylepis lanata, Schinus microphyllus, Styloceras columnare
3360	97BOL	323 (1)	Arriba de Quime, Inquisivi, La Paz	16º50'49.50''S/67º12'21.15''W	Quime	13.8	768?	20.8	0.7	353?	Supratropical subhumid	Berberis edentata-Polylepis lanata	Berberis edentata-Polylepis lanata	Navarro & Maldonado 2002	Barnadesia polyacantha, Berberis edentata, Calceolaria engleriana, Clusia aff sphaerocarpa, Polylepis lanata
3885	95BOL	320-321 (2)	Pongo de Quime, Inquisivi, La Paz	16º52'20.10''S/67º14'52.77''W	Quime	13.8	768?	20.8	0.7	353?	Supratropical subhumid	Gynoxys asterotricha-Polylepis pepei	Gynoxio asterotrichae-Polylepidetum pepei	Navarro & Maldonado 2002	Calamagrostis boliviensis, Gynoxys asterotricha, Polylepis pepei, Ribes brachybotrys, Ribes aff viscosum
1356	117ARG	360-364 (5)	Sierra de San Javier, Tucumán	26º40'49.70''S/65º29'39.79''W	Lules	19.7	963	20.2	5.6	455	Mesotropical humid	Alnus acuminata-Myrsine laetevirens	Alnus-Myrsine laetevirens	Aceñolaza 1996	Alnus acuminata, Cologania broussonetii, Eryngium ebracteatum, Ligustrum lucidum, Myrsine laetevirens
1483	116ARG	354-359 (6)	Sierra de San Javier, Tucumán	26º21'35.84''S/64º55'26.44''W	La Ramada	19.4	831	20.1	5.9	454	Mesotropical subhumid	Alnus acuminata-Duranta serratifolia	Alnus-Duranta	Aceñolaza 1996	Alnus acuminata, Cuphea calophylla subsp. mesostemom, Dioscorea stenopetala, Duranta serratifolia, Phenax laevigatus
1715	115ARG	344-353 (10)	Sierra de San Javier, Tucumán	26º07'26.18''S/64º48'12.32''W	Burruyacú	19.6	740	20.5	6	461	Mesotropical subhumid	Alnus acuminata-Podocarpus parlatorei	Alnus acuminata-Podocarpus parlatorei	Aceñolaza 1996	Alnus acuminata, Bomarea macrocephala, Cestrum kunthii, Podocarpus parlatorei, Polystichum montevidense
